# Supplementary material for: The effects of human volatiles produced by skin microbiota on Forcipomyia (Lasiohelea) taiwana host preference
Source: Pest Manag Sci. 2025 Jul 30;81(12):7815–26. doi: 10.1002/ps.70089 (PMC12618916; doi:10.1002/ps.70089)
Supplement: Supplementary file 2 — Table S1. 16S rRNA gene amplification primer sequences. Table S2. Preliminary identification results of bacterial morphology. Table S3. 16S rRNA sequence alignment results in EzBiocloud database. Table S4. Analysis results of volatile compounds of bacteria. [file PS-81-7815-s002.xlsx]

## Sheet: Table S1
Table S1. Preliminary identification results of bacterial morphology.
bacterial strain	Morphological features
	color	concavo-convex	Transparency	Cell shape	Gram's stain
LB01-01	yellow	convex	opaque	spherical		G+
R2A02-09	golden yellow	convex	opaque	spherical		G+
R2A02-07	silvery white	convex	opaque	spherical		G+
LB02-02	Silver yellow	convex	opaque	spherical		G+
LB01-06	silvery white	convex	slightly transparent	Short rod-shaped		G+
R2A01-02	silvery	convex	transparent	Micro rod-shaped		G+
R2A02-01	yellow-green	convex	slightly transparent	Micro rod-shaped		G+
LB01-04	white	flat	opaque	spherical		G+
LB01-05	white	convex	slightly transparent	spherical		G+
LB01-11	white	convex	slightly transparent	spherical		G+
R2A01-04	white	convex	opaque	spherical		G+
R2A01-06	white	convex	opaque	spherical		G+
LB01-10	yellow	convex	opaque	spherical		G+
R2A01-08	silvery white	convex	slightly transparent	spherical		G+
R2A02-10	white	convex	opaque	ball-bacillus		G-
R2A02-02	pink	convex	slightly transparent	ball-bacillus		G-
R2A02-06	Silver yellow	convex	transparent	ball-bacillus		G-
R2A01-07	white	convex	opaque	spherical		G+

## Sheet: Table S2
Table S2. 16S rRNA gene amplification primer sequences.
primer	Sequence (5'-3')
27F	GAGTTYGATYMTGGCTCAG
1492R	TACGGYTACCTTGTTACGACTT

## Sheet: Table S3
Table S3. 16S rRNA sequence alignment results in EzBiocloud database.
bacterial strain	Species name	Comparison results (type/highest similarity)
LB01-01	Kocuria indica		0.9992
LB01-08	Kocuria indica		0.9992
LB02-01	Kocuria indica		0.9992
R2A02-09	Rothia koreensis		1
R2A02-03	Rothia koreensis		0.985
R2A02-07	Micrococcus endophyticus		0.9939
LB02-02	Micrococcus luteus		0.9956
LB02-03	Micrococcus luteus		0.9956
LB01-06	Brevibacterium epidermidis		0.9928
LB01-07	Brevibacterium epidermidis		0.9928
R2A01-02	Microbacterium testaceum		0.992
R2A02-01	Microbacterium saccharophilum		0.9948
R2A02-04	Microbacterium saccharophilum		0.9948
R2A02-11	Microbacterium saccharophilum		0.9948
R2A02-08	Microbacterium saccharophilum		0.9948
LB01-04	Staphylococcus cohnii		1
LB02-05	Staphylococcus cohnii		1
LB02-04	Staphylococcus cohnii		1
LB01-05	Staphylococcus warneri		1
LB01-11	Staphylococcus caprae		0.9993
LB01-09	Staphylococcus caprae		0.992
R2A01-04	Staphylococcus epidermidis		1
LB01-02	Staphylococcus epidermidis		0.999
LB01-03	Staphylococcus epidermidis		0.999
R2A01-06	Staphylococcus argenteus		0.998
LB01-10	Staphylococcus hominis subsp.hominis		0.999
R2A01-08	Staphylococcus haemolyticus		1
R2A01-05	Staphylococcus haemolyticus		1
R2A01-03	Staphylococcus haemolyticus		1
R2A02-10	Moraxella osloensis		0.995
R2A01-01	Moraxella osloensis		0.984
R2A02-02	Roseomonas rosea		0.9977
R2A02-06	Roseomonas mucosa		1
R2A02-05	Roseomonas mucosa		0.996
R2A01-07	Staphylococcus hominis subsp. novobiosepticus		0.999

## Sheet: Table S4
Table S4. Analysis results of volatile compounds of bacteria.
N	compound	CAS	Compound source
1	Ethanol	64-17-5	LB01-04、LB01-05、LB01-11、LB01-10、R2A01-08、R2A02-09、R2A02-07、LB02-02、LB01-06、R2A02-02
2	Acetone	67-64-1	LB01-10、LB02-02、R2A02-01、R2A02-10、R2A02-06
3	2-Butanone	78-93-3	LB01-10、R2A02-07、LB02-02、R2A02-01
4	Acetic acid	64-19-7	R2A02-07、R2A02-06
5	1-Butanol	71-36-3	LB01-05、R2A02-07、R2A02-06
6	1-Butanol, 3-methyl-	123-51-3	LB01-04、LB01-05、R2A01-07、R2A02-07、R2A02-01
7	Isobutyric acid	79-31-2	R2A01-04、R2A02-06
8	Methyl Isobutyl Ketone	108-10-1	R2A02-09、R2A02-01、R2A02-06
9	Disulfide, dimethyl	624-92-0	LB01-10、LB02-02、R2A02-06
10	Butanethioic acid, S-methyl ester	2432-51-1	LB01-10、R2A02-09、R2A02-07、LB02-02、R2A01-02
11	Isovaleric acid	503-74-2	R2A01-04、R2A02-07
12	2-Methylbutanoic acid	116-53-0	LB01-11、R2A01-04、R2A02-07
13	Butanoic acid, 2-methyl-, ethyl ester	7452-79-1	LB01-05、LB02-02
14	Ethylbenzene	100-41-4	R2A02-07、R2A02-06
15	2,5-Dimethylpyrazine	123-32-0	R2A01-04、LB01-01、R2A02-07、LB01-06
16	Styrene	100-42-5	LB01-10、LB02-02
17	Pyrazine, 2,5-dimethyl-	123-32-0	LB01-04、LB01-05、LB01-11、LB01-10、R2A01-08、LB01-01、R2A02-07、LB02-02、R2A02-01、R2A02-06
18	S-Methyl 3-methylbutanethioate	23747-45-7	LB01-10、R2A02-07、LB02-02
19	5-Hepten-2-one, 6-methyl-	110-93-0	LB01-04、LB01-05、LB01-11、LB01-10、R2A01-08、LB01-01、R2A02-09、R2A02-07、LB02-02、LB01-06、R2A02-01、R2A02-10
20	1-Hexanol, 2-ethyl-	104-76-7	LB01-05、R2A01-08、R2A02-09、R2A02-07、LB02-02、R2A02-01、R2A02-02、R2A02-06
21	Nonanal	124-19-6	LB01-10、R2A02-07、LB02-02、R2A02-06
22	Phenylethyl Alcohol	22258	LB01-05、R2A01-04、R2A01-07、R2A02-07、LB02-02、LB01-06
23	Benzyl methyl ketone	103-79-7	LB01-10、LB01-01、R2A02-09、R2A02-07、LB02-02、R2A02-06
24	1-Phenyl-2-propanol	1000431-89-0	LB01-01
25	2-Undecanone	112-12-9	LB01-10、LB02-02、R2A02-06
26	2-Acetylaniline	551-93-9	LB01-06
27	Ethanone, 1-(2-aminophenyl)-	551-93-9	LB01-04、LB01-05、LB01-11、R2A01-04、LB01-10、R2A01-08、LB01-01、R2A02-09、R2A02-07、LB02-02、R2A01-02、R2A02-01、R2A02-10
28	Geranylacetone	3796-70-1	LB01-10、R2A01-08、R2A02-07、LB02-02、LB01-06、R2A02-06
29	2-Tridecanone	593-08-8	R2A01-04、R2A02-07、R2A02-06
30	2,4-Di-tert-butylphenol	96-76-4	LB01-04、R2A02-07、LB02-02、R2A02-01、R2A02-06
31	2-Tetradecanone	2345-27-9	LB01-04、LB01-10、R2A02-07、R2A02-06
32	2-Pentadecanone	2345-28-0	LB01-04、LB01-05、LB01-11、LB01-10、R2A01-07、LB01-01、LB02-02、R2A02-02、R2A02-06
33	Heptadecane	629-78-7	LB01-11、R2A01-04、R2A01-08、R2A02-07
34	.gamma.-Dodecalactone	148051	LB01-04、LB01-05、R2A02-07、LB02-02、R2A02-10
35	trans-1,2-Diphenylcyclobutane	20071-09-4	LB01-04、LB01-05、LB01-11、R2A01-04、R2A01-07、R2A02-07、R2A02-06
36	2-Heptadecanone	2922-51-2	LB01-04、LB01-05、LB01-11、R2A01-08、R2A02-07、LB02-02、R2A02-02
37	5,9,13-Pentadecatrien-2-one, 6,10,14-trimethyl-	762-29-8	LB01-10、LB01-01、LB02-02
